# Supplementary material for: Identification and Evaluation of Traditional Chinese Medicine Natural Compounds as Potential Myostatin Inhibitors: An In Silico Approach
Source: Molecules. 2022 Jul 4;27(13):4303. doi: 10.3390/molecules27134303 (PMC9268423; doi:10.3390/molecules27134303)
Supplement: Supplementary file 1 [file molecules-27-04303-s001.zip]

Archive with 1 entries (1 files):
- molecules-1795206-supplementary.pdf
